# Supplementary material for: Impact of Statin Therapy on the Risk of Stroke Recurrence, Mortality, and Dementia After Ischemic Stroke (ISMARDD Study): A Comprehensive Meta-Analysis
Source: Neurol Int. 2025 Nov 1;17(11):176. doi: 10.3390/neurolint17110176 (PMC12655416; doi:10.3390/neurolint17110176)
Supplement: Supplementary file 1 [file neurolint-17-00176-s001.zip]

Archive with 1 entries (1 files):
- neurolint-3870307-supplementary.pdf
